# Supplementary material for: A Symbiotic Meal Containing Extruded Sorghum and Probiotic (Bifidobacterium longum) Ameliorated Intestinal Health Markers in Individuals with Chronic Kidney Disease: A Secondary Analysis of a Subsample from a Previous Randomized and Controlled Clinical Trial
Source: Nutrients. 2024 Jun 13;16(12):1852. doi: 10.3390/nu16121852 (PMC11206769; doi:10.3390/nu16121852)
Supplement: Supplementary file 1 [file nutrients-16-01852-s001.zip]

Archive with 1 entries (1 files):
- nutrients-3025821-supplementary.pdf
